# Supplementary material for: Is It Possible to Restrain OER on Simple Carbon Electrodes to Efficiently Electrooxidize Organic Pollutants?
Source: Molecules. 2022 Aug 15;27(16):5203. doi: 10.3390/molecules27165203 (PMC9415942; doi:10.3390/molecules27165203)
Supplement: Supplementary file 1 [file molecules-27-05203-s001.zip]

Archive with 1 entries (1 files):
- molecules-1836873-supplementary.pdf
